# Supplementary material for: Correction: Effects of Management Tactics on Meeting Conservation Objectives for Western North American Groundfish Fisheries
Source: PLoS One. 2019 Jan 10;14(1):e0210843. doi: 10.1371/journal.pone.0210843 (PMC6328187; doi:10.1371/journal.pone.0210843)
Supplement: S1 File — (XLSX) [file pone.0210843.s001.xlsx]

## Sheet: Sheet1
RH Personal Consulting
2012	Anchor Environmental Consultants	Salmon population dynamics in Washington State
2012	Environmentrics Consulting	Status of Bluefin Tuna
2012	California Irrigation District	Population dynamics of delta smelt in Sacramento River
2012	Government of Canada and US	Impacts of salmon fisheries on killer whales
2012	Private consulting firm	Status of lobsters in California
2012	Tavel Consultants	MSC Certification of Canadian pink and chum salmon
2012	New Zealand Seafood Industry Council	Evaluation of environmental impacts of NZ Seafood Production
2012	Sydney fish market	Lectures on status of fish stocks
2012	WWF	Teaching a course on salmon management in Russia
2011	Anchor Environmental Consultants	Salmon population dynamics in Washington State
2011	California Irrigation District	Population dynamics of delta smelt in Sacramento River
2011	Government of Canada and US	Impacts of salmon fisheries on killer whales
2011	Tavel Consultants	MSC Certification of Canadian pink and chum salmon
2011	New Zealand Seafood Industry Council	Evaluation of environmental impacts of NZ Seafood Production
2011	Sydney fish market	Lectures on status of fish stocks
2010	Commission for the Conservation of Southern Bluefin Tuna	Consulting fees for attending their Scientific Committee
2010	Commonwealth Scientific and Industrial Research Organization of Australia	Consulting fees for work on status of fisheries
2010	California Irrigation District	Population dynamics of delta smelt in Sacramento River
2010	Food and Agriculture Organization of the United Nations	Consulting fees on status of fish stocks
2010	International Council for the Exploration of the Seas	Consulting fees for teaching a stock assessment course
2010	Tavel Consultants	MSC Certification of Canadian pink and chum salmon
2010	Ocean trust	Lecture fees
2010	California Irrigation District	Population dynamics of delta smelt in Sacramento River
2010	New Zealand Seafood Industry Council	Evaluation of environmental impacts of NZ Seafood Production
2009	Fish America Foundation	Design of Marine Protected Areas
2009	New Zealand Seafood Industry Council	Evaluation of environmental impacts of NZ Seafood Production
2009	R2 Consultants	Consulting fees for modelling salmon populations on Sacramento River
2009	Commission for the Conservation of Southern Bluefin Tuna	Consulting fees for attending their Scientific Committee
2009	Stoel Rives legal firm	Consulting advice on impacts of fisheries on false killer whales
2009	Tavel Consultants	MSC Certification of Canadian pink and chum salmon
2008	Alliance of Communities for Sustainable Fisheries	Consulting on impacts of Marine Protected Areas
2008	Canadian Halibut Fishermen's Association	Consulting fees on impacts of recreational fishing
2008	Fish America Foundation	Design of Marine Protected Areas
2008	R2 Consultants	Consulting fees for modelling salmon populations on Sacramento River
2008	California Irrigation District	Population dynamics of delta smelt in Sacramento River
2008	Commission for the Conservation of Southern Bluefin Tuna	Consulting fees for attending their Scientific Committee
2008	New Zealand Seafood Industry Council	Evaluation of environmental impacts of NZ Seafood Production
		Lecture fees
RH Research Grants		Salmon population dynamics in Washington State
2013-2015	Bristol Bay Science and Research Institute to evaluate escapement goals for Bristol Bay $72,000	Consulting fees for attending their Scientific Committee
2013-2014	FAO to evaluate Asian trawl fisheries. $65,000	Design of Marine Protected Areas
2013-2014	FAO for evaluating the status of fisheries. $80,000	Consulting fees
2013-2015	Pollock Conservation Cooperative Research Center for study of design of fisheries management systems ($300,000) Co PI with G. Knapp, C. Anderson	Consulting fees
2013-2015	AYK Salmon Sustainability Fund for study of AYK Chinook Salmon $314,000
2012-2015	Packard Foundation for study of impacts of bottom trawling. $225,000
2012-2015	Walton Family Foundation for study of impacts of bottom trawling. $225,000
2012-2014	Kingfisher Foundation Analysis of fishing cooperatives $150,000
2011-2015	Delta Science Council for analysis of Chinook salmon in Sacramento River. $695,000
2011-2015	NSF (Coupled Natural Human Systems) $1,500,000 (I am co-PI, D. Schindler lead PI)
2011-2013	Walton Family Foundation for analysis of fishing cooperatives $200,000
2012-2013	Environmental Defense for analysis of fishing cooperatives $100,000
2010-2012	Moore Foundation for analysis of portfolio effect and salmon productivity across a range of watersheds $596,876. (D. Schindler lead P.I.)
2010-2012	NOAA/CAMEO Post doc funding $166,909
2009-2013	Bristol Bay Regional Seafood development agency for analysis of foregone harvest $350,000
2011-2013	Walton Family Foundation funding for Impacts of Fishing. $200,000
2010-2012	NSF funding $496,569 for Comparative Analysis of Marine Ecosystems.
2009-2010	Pacific Salmon Commission $117,757 for evaluation of statistical model of Pacific coast Chinook stocks.
2008-2013	Moore Foundation for salmon research. $3.6 million years. (with D. Schindler and T. Quinn)
1999-2015	Bristol Bay Salmon Processors for salmon research in Bristol Bay, Alaska. Average $130k per year.
2005-2008	Moore Foundation for salmon research. $2.3 million over 3 years. (With D. Schindler and T. Quinn)
2004-2009	NSF funding for “Biocomplexity and fisheries sustainability” $2.0 Million. I am the lead P.I.
